# Supplementary material for: Non-invasive versus arterial pressure monitoring in the pre-hospital critical care environment: a paired comparison of concurrently recorded measurements
Source: Scand J Trauma Resusc Emerg Med. 2024 Aug 27;32:77. doi: 10.1186/s13049-024-01240-y (PMC11348748; doi:10.1186/s13049-024-01240-y)
Supplement: Supplementary file 1 — Supplementary Material 1 [file 13049_2024_1240_MOESM1_ESM.do]

*Import and rename variables
cd "/Users/dm/Dropbox/Research/Ongoing/TVAA/"
import excel "TVAABP.xlsx", sheet("Sheet1") firstrow clear
drop in 1
drop A delta_sys_i-i_under90 S T
ren (observation_id sys_i sys_ni dia_i dia_ni map_i map_ni access_type patient_id mechanism_category) (obsid sysi sysni diai diani mapi mapni access patid mechanism)

ssc install blandaltman

*Exclusions
drop if age <18 //dropped 71

*Create and label variables
replace access = "1" if access == "Radial"
replace access = "2" if access == "Femoral"
replace access = "." if access == "NA"
destring access, replace

gen shock = 0
replace shock = 1 if sysi < 90

gen htn = 0
replace htn = 1 if sysi > 160

*Calculate deltas
gen sysdelta = sysi-sysni
replace sysdelta = abs(sysdelta)

gen diadelta = diai-diani
replace diadelta = abs(diadelta)

gen mapdelta = mapi-mapni
replace mapdelta = abs(mapdelta)

*Identify acceptable deltas
gen sysaccept=1
replace sysaccept=0 if sysdelta>20

gen diaaccept=1
replace diaaccept=0 if diadelta>20

gen mapaccept=1
replace mapaccept=0 if mapdelta>10

*Save working file
save "TVAAworking.dta", replace

*Descriptive analysis
use "TVAAworking.dta", clear
bysort patid: keep if _n==1

su age, d

tab medical, missing
tab mechanism if medical==1, missing sort
tab mechanism if medical==0, missing sort

tab access, missing 
tab shock, missing
tab htn, missing

use "TVAAworking.dta", clear
tab transport, missing

**Table 1
su sysni
su diani
su mapni
su sysi
su diai
su mapi
tab sysaccept
tab diaaccept
tab mapaccept

blandaltman sysi sysni, plot (difference)

blandaltman sysi sysni, plot (difference) xtitle("Mean of IBP and NIBP (mmHg)") xtick(50(25)250) ytitle("Difference between IBP and NIBP (mmHg)") ytick(-100(25)300)

blandaltman diai diani, plot (difference) xtitle("Mean of IBP and NIBP (mmHg)") xtick(0(25)175) ytitle("Difference between IBP and NIBP (mmHg)") ytick(-125(25)100)
blandaltman diai diani, plot (difference) horizontal

blandaltman mapi mapni, plot (difference) xtitle("Mean of IBP and NIBP (mmHg)") xtick(0(25)200) ytitle("Difference between IBP and NIBP (mmHg)") ytick(-125(25)150)
blandaltman mapi mapni, plot (percentmean) horizontal

blandaltman sysi sysni if shock, plot (difference) xtitle("Mean of IBP and NIBP (mmHg)") xtick(40(10)130) ytitle("Difference between IBP and NIBP (mmHg)") ytick(-125(25)75)

blandaltman sysi sysni if htn, plot (difference) xtitle("Mean of IBP and NIBP (mmHg)") xtick(110(10)250) ytitle("Difference between IBP and NIBP (mmHg)") ytick(-100(25)300)


kwallis age, by(sysaccept)
kwallis age, by(diaaccept)
kwallis age, by(mapaccept)

logistic sysaccept age transport shock medical access, cluster(patid) robust
logistic diaaccept age transport shock medical access, cluster(patid) robust
logistic mapaccept age transport shock medical access, cluster(patid) robust

tab sysaccept transport, col chi2
tab diaaccept transport, col chi2
tab mapaccept transport, col chi2

tab sysaccept shock, col chi2
tab diaaccept shock, col chi2
tab mapaccept shock, col chi2

tab sysaccept htn, col chi2
tab diaaccept htn, col chi2
tab mapaccept htn, col chi2

logistic sysaccept age transport htn medical access, cluster(patid) robust
logistic diaaccept age transport htn medical access, cluster(patid) robust
logistic mapaccept age transport htn medical access, cluster(patid) robust

tab sysaccept medical, col chi2
tab diaaccept medical, col chi2
tab mapaccept medical, col chi2

tab sysaccept access, col chi2
tab diaaccept access, col chi2
tab mapaccept access, col chi2
